# Supplementary material for: Description of Epidaus nanlingensis sp. nov. (Hemiptera, Reduviidae, Harpactorinae) from Nanling Mountains, China, with an updated key to Chinese species of Epidaus Stål
Source: Biodivers Data J. 2026 Apr 21;14:e189283. doi: 10.3897/BDJ.14.e189283 (PMC13126049; doi:10.3897/BDJ.14.e189283)
Supplement: XML Treatment for Epidaus nanlingensis [file BDJ.14.e189283-treatment1.xml]

<!DOCTYPE tp:taxon-treatment
  PUBLIC "-//TaxonX//DTD Taxonomic Treatment Publishing DTD v0 20100105//EN" "tax-treatment-NSO.dtd">
<tp:taxon-treatment xmlns:tp="http://www.plazi.org/taxpub"><tp:treatment-meta><mixed-citation publication-type="journal"><person-group><name><surname>Wang</surname><given-names>Zhaoxiong</given-names></name><name><surname>Liu</surname><given-names>Huaiyu</given-names></name><name><surname>Chen</surname><given-names>Zhuo</given-names></name><name><surname>Li</surname><given-names>Chaorong</given-names></name><name><surname>Wang</surname><given-names>Xingmin</given-names></name><name><surname>Cai</surname><given-names>Wanzhi</given-names></name></person-group><article-title>Description of <italic><tp:taxon-name><tp:taxon-name-part taxon-name-part-type="genus" reg="Epidaus">Epidaus</tp:taxon-name-part> <tp:taxon-name-part taxon-name-part-type="species" reg="nanlingensis">nanlingensis</tp:taxon-name-part></tp:taxon-name></italic> sp. nov. (<tp:taxon-name>Hemiptera</tp:taxon-name>, <tp:taxon-name>Reduviidae</tp:taxon-name>, <tp:taxon-name>Harpactorinae</tp:taxon-name>) from Nanling Mountains, China, with an updated key to Chinese species of <italic><tp:taxon-name><tp:taxon-name-part taxon-name-part-type="genus" reg="Epidaus">Epidaus</tp:taxon-name-part></tp:taxon-name></italic> Stål</article-title><source>Biodivers Data J</source><day>21</day><month>04</month><year>2026</year><volume>14</volume><pub-id pub-id-type="doi">10.3897/BDJ.14.e189283</pub-id></mixed-citation></tp:treatment-meta><tp:nomenclature><tp:taxon-name><object-id xmlns:xlink="http://www.w3.org/1999/xlink" content-type="arpha" xlink:type="simple">AD4F55DD-E418-5E63-9DCE-3681AEE3CC30</object-id><tp:taxon-name-part taxon-name-part-type="genus">Epidaus</tp:taxon-name-part> <tp:taxon-name-part taxon-name-part-type="species">nanlingensis</tp:taxon-name-part><object-id xmlns:xlink="http://www.w3.org/1999/xlink" content-type="zoobank" xlink:type="simple" object-id-type="ZooBank">4E142FBC-4356-4B97-9487-CB22B27F42C6</object-id></tp:taxon-name><tp:taxon-authority>Wang Z, Liu &amp; Cai</tp:taxon-authority><tp:taxon-status xmlns:xlink="http://www.w3.org/1999/xlink" xlink:type="simple">sp. nov.</tp:taxon-status></tp:nomenclature><tp:treatment-sec sec-type="materials"><title>Materials</title><list list-type="alpha-lower" list-content="occurrences"><list-item><p><bold>Type status:</bold> <named-content xmlns:xlink="http://www.w3.org/1999/xlink" content-type="dwc:typeStatus" xlink:type="simple">Holotype</named-content>. <bold>Occurrence:</bold> recordNumber: <named-content xmlns:xlink="http://www.w3.org/1999/xlink" content-type="dwc:recordNumber" xlink:type="simple">CAU</named-content>; recordedBy: <named-content xmlns:xlink="http://www.w3.org/1999/xlink" content-type="dwc:recordedBy" xlink:type="simple">Zhaoxiong Wang</named-content>; sex: <named-content xmlns:xlink="http://www.w3.org/1999/xlink" content-type="dwc:sex" xlink:type="simple">male</named-content>; lifeStage: <named-content xmlns:xlink="http://www.w3.org/1999/xlink" content-type="dwc:lifeStage" xlink:type="simple">adult</named-content>; occurrenceID: <named-content xmlns:xlink="http://www.w3.org/1999/xlink" content-type="dwc:occurrenceID" xlink:type="simple">5575D156-8A15-549A-A1B5-FE87A3953E4B (Deposited in CAU).</named-content>; <bold>Location:</bold> country: <named-content xmlns:xlink="http://www.w3.org/1999/xlink" content-type="dwc:country" xlink:type="simple">China</named-content>; stateProvince: <named-content xmlns:xlink="http://www.w3.org/1999/xlink" content-type="dwc:stateProvince" xlink:type="simple">Guangdong</named-content>; county: <named-content xmlns:xlink="http://www.w3.org/1999/xlink" content-type="dwc:county" xlink:type="simple">Ruyuan</named-content>; locality: <named-content xmlns:xlink="http://www.w3.org/1999/xlink" content-type="dwc:locality" xlink:type="simple">Nanling National Nature Reserve</named-content>; verbatimElevation: <named-content xmlns:xlink="http://www.w3.org/1999/xlink" content-type="dwc:verbatimElevation" xlink:type="simple">1050 m</named-content>; verbatimCoordinates: <named-content xmlns:xlink="http://www.w3.org/1999/xlink" content-type="dwc:verbatimCoordinates" xlink:type="simple">24.9260°N, 113.0217°E</named-content>; <bold>Event:</bold> eventDate: <named-content xmlns:xlink="http://www.w3.org/1999/xlink" content-type="dwc:eventDate" xlink:type="simple">10-14 Jun 2024</named-content></p></list-item><list-item><p><bold>Type status:</bold> <named-content xmlns:xlink="http://www.w3.org/1999/xlink" content-type="dwc:typeStatus" xlink:type="simple">Paratype</named-content>. <bold>Occurrence:</bold> recordNumber: <named-content xmlns:xlink="http://www.w3.org/1999/xlink" content-type="dwc:recordNumber" xlink:type="simple">CAU</named-content>; recordedBy: <named-content xmlns:xlink="http://www.w3.org/1999/xlink" content-type="dwc:recordedBy" xlink:type="simple">Zhaoxiong Wang</named-content>; sex: <named-content xmlns:xlink="http://www.w3.org/1999/xlink" content-type="dwc:sex" xlink:type="simple">female</named-content>; lifeStage: <named-content xmlns:xlink="http://www.w3.org/1999/xlink" content-type="dwc:lifeStage" xlink:type="simple">adult</named-content>; occurrenceID: <named-content xmlns:xlink="http://www.w3.org/1999/xlink" content-type="dwc:occurrenceID" xlink:type="simple">7EC0E092-B1C3-5919-853B-D02E5725FA6D (Deposited in CAU).</named-content>; <bold>Location:</bold> country: <named-content xmlns:xlink="http://www.w3.org/1999/xlink" content-type="dwc:country" xlink:type="simple">China</named-content>; stateProvince: <named-content xmlns:xlink="http://www.w3.org/1999/xlink" content-type="dwc:stateProvince" xlink:type="simple">Guangdong</named-content>; county: <named-content xmlns:xlink="http://www.w3.org/1999/xlink" content-type="dwc:county" xlink:type="simple">Ruyuan</named-content>; locality: <named-content xmlns:xlink="http://www.w3.org/1999/xlink" content-type="dwc:locality" xlink:type="simple">Nanling National Nature Reserve</named-content>; verbatimElevation: <named-content xmlns:xlink="http://www.w3.org/1999/xlink" content-type="dwc:verbatimElevation" xlink:type="simple">1050 m</named-content>; verbatimCoordinates: <named-content xmlns:xlink="http://www.w3.org/1999/xlink" content-type="dwc:verbatimCoordinates" xlink:type="simple">24.9260°N, 113.0217°E</named-content>; <bold>Event:</bold> eventDate: <named-content xmlns:xlink="http://www.w3.org/1999/xlink" content-type="dwc:eventDate" xlink:type="simple">10-14 Jun 2024</named-content></p></list-item><list-item><p><bold>Type status:</bold> <named-content xmlns:xlink="http://www.w3.org/1999/xlink" content-type="dwc:typeStatus" xlink:type="simple">Paratype</named-content>. <bold>Occurrence:</bold> recordNumber: <named-content xmlns:xlink="http://www.w3.org/1999/xlink" content-type="dwc:recordNumber" xlink:type="simple">CAU</named-content>; recordedBy: <named-content xmlns:xlink="http://www.w3.org/1999/xlink" content-type="dwc:recordedBy" xlink:type="simple">Heyu Lv</named-content>; sex: <named-content xmlns:xlink="http://www.w3.org/1999/xlink" content-type="dwc:sex" xlink:type="simple">female</named-content>; lifeStage: <named-content xmlns:xlink="http://www.w3.org/1999/xlink" content-type="dwc:lifeStage" xlink:type="simple">adult</named-content>; occurrenceID: <named-content xmlns:xlink="http://www.w3.org/1999/xlink" content-type="dwc:occurrenceID" xlink:type="simple">D1C03279-FBAA-5B70-A008-8BBB6F6D9E4E (Deposited in CAU).</named-content>; <bold>Location:</bold> country: <named-content xmlns:xlink="http://www.w3.org/1999/xlink" content-type="dwc:country" xlink:type="simple">China</named-content>; stateProvince: <named-content xmlns:xlink="http://www.w3.org/1999/xlink" content-type="dwc:stateProvince" xlink:type="simple">Guangdong</named-content>; county: <named-content xmlns:xlink="http://www.w3.org/1999/xlink" content-type="dwc:county" xlink:type="simple">Ruyuan</named-content>; locality: <named-content xmlns:xlink="http://www.w3.org/1999/xlink" content-type="dwc:locality" xlink:type="simple">Nanling National Nature Reserve</named-content>; verbatimElevation: <named-content xmlns:xlink="http://www.w3.org/1999/xlink" content-type="dwc:verbatimElevation" xlink:type="simple">1457 m</named-content>; verbatimCoordinates: <named-content xmlns:xlink="http://www.w3.org/1999/xlink" content-type="dwc:verbatimCoordinates" xlink:type="simple">24.8973°N, 113.0190°E</named-content>; <bold>Event:</bold> eventDate: <named-content xmlns:xlink="http://www.w3.org/1999/xlink" content-type="dwc:eventDate" xlink:type="simple">12 Jun 2025</named-content></p></list-item></list></tp:treatment-sec><tp:treatment-sec sec-type="Description"><title>Description</title><p><bold>Macropterous male: Colouration.</bold> Generally yellowish-brown to brown (Fig. <xref ref-type="fig" rid="F13899807">1</xref>a-c). Head, antennae, eyes, pronotum, scutellum, hemelytra and connexivum (except the yellow markings) brown to reddish-brown; corium darker than membrane. Transverse band near posterior margin of posterior pronotal lobe, spines of humeral angles of pronotum, two tubercles in middle of posterior pronotal lobe black (Fig. <xref ref-type="fig" rid="F13899807">1</xref>a, b, Fig. <xref ref-type="fig" rid="F13899809">2</xref>a and b). Labium and legs yellowish-brown to light brown; indistinct annulation on subapical part of fore- and mid-femora brown (Fig. <xref ref-type="fig" rid="F13899807">1</xref>a, c, Fig. <xref ref-type="fig" rid="F13899809">2</xref>a, b and e). Apices of third, fourth and sixth connexival segments with very inconspicuous light yellow spots (Fig. <xref ref-type="fig" rid="F13899807">1</xref>a-c, Fig. <xref ref-type="fig" rid="F13899809">2</xref>c and d). Ventral surface of thorax and abdomen light brown (Fig. <xref ref-type="fig" rid="F13899807">1</xref>c).</p><p><bold>Vestiture.</bold> Body clothed with short yellowish pubescence. Pubescence on pronotum and corium of hemelytra slightly longer and denser than that on pronotum and dorsal surface of abdomen (Fig. <xref ref-type="fig" rid="F13899807">1</xref>a). Lateral sides of anterior pronotal lobe with sparse, long, yellow setae amongst pubescence (Fig. <xref ref-type="fig" rid="F13899809">2</xref>a). Antennal segments sparsely covered with short setae (Fig. <xref ref-type="fig" rid="F13899807">1</xref>a-c). Ventral surface of fore trochanter and fore femora, inner surface of each tibia with dense thick setae; ventral surfaces of middle and hind femora with sparse setae (Fig. <xref ref-type="fig" rid="F13899807">1</xref>c and Fig. <xref ref-type="fig" rid="F13899809">2</xref>e). Dorsal surface of head with sparse, erect, blackish-brown setae interspersed amongst short pubescence; ventral surface of thorax and abdomen with sparse long setae interspersed amongst short pubescence (Fig. <xref ref-type="fig" rid="F13899809">2</xref>a and e).</p><p><bold>Structure.</bold> Body medium-sized. Head subcylindrical; eyes medium-sized, protruding laterally; ocelli widely separated; synthlipsis wider than interocellar space; postocular region longer than anteocular; process behind antennal insertion blunt at apex. First antennal segment longest, longer than combined length of head and pronotum; fourth segment shortest (Fig. <xref ref-type="fig" rid="F13899807">1</xref>a-c). First visible segment of labium almost as long as second and third visible segments combined, exceeding posterior margin of eye; third segment shortest (Fig. <xref ref-type="fig" rid="F13899807">1</xref>b, c and Fig. <xref ref-type="fig" rid="F13899809">2</xref>b). Pronotum slightly shorter than its width; median longitudinal sulcus of anterior lobe deep at base; anterior lobe with sculptures, anterior margin concave; posterior lobe with one pair of coniform tubercles at middle (Fig. <xref ref-type="fig" rid="F13899807">1</xref>a, Fig. <xref ref-type="fig" rid="F13899809">2</xref>a and b); humeral angles spine-like, produced laterally; posterior margin nearly straight, posterior angles rounded and slightly protruding posteriorly. Scutellum triangular, basal width wider than median length, with Y-shaped carina (Fig. <xref ref-type="fig" rid="F13899807">1</xref>a). Fore femora slightly thickened, thicker than mid- and hind femora, claw of tarsi with small denticles (Fig. <xref ref-type="fig" rid="F13899809">2</xref>e). Hemelytra exceeding apex of abdomen; membrane slightly shiny, corium dull, without any wax spots. Abdomen with connexivum slightly expanded laterally (Fig. <xref ref-type="fig" rid="F13899807">1</xref>a-c, Fig. <xref ref-type="fig" rid="F13899809">2</xref> c and d).</p><p><bold>Macropterous female</bold>: Similar to male. Body generally reddish-brown; yellow spots on abdomen more conspicuous than those in male. Hemelytra shorter, slightly exceeding apex of abdomen; connexivum strongly expanded laterally (Fig. <xref ref-type="fig" rid="F13899807">1</xref> d-f and Fig. <xref ref-type="fig" rid="F13899809">2</xref> f-h).</p><p><bold>Male genitalia.</bold> Pygophore oblong; median process wide, approximately three-fourths of maximum width of pygophore, concave at the middle, forming a triangular area on each side, slightly protruding laterally (Fig. <xref ref-type="fig" rid="F13899811">3</xref>a–c, e and f). Paramere clavate, slightly bent in basal half and strongly bent in apical half, blunt at apex, with abundant thick long setae on apical half (Fig. <xref ref-type="fig" rid="F13899811">3</xref>h and j). Basal plate thick, basal plate bridge thin, arched; basal plate extension short and wide (Fig. <xref ref-type="fig" rid="F13899811">3</xref>d, g and i). Phallosoma elongate oval (Fig. <xref ref-type="fig" rid="F13899811">3</xref>d, k and m); dorsal phallothecal sclerite warped upwards at apical part; struts strongly bent at base, sub-basal part slightly separated, fusing at middle, separating apically, highly sclerotised (Fig. <xref ref-type="fig" rid="F13899811">3</xref>d and k); lateral arm thick, highly sclerotised, arching slightly in lateral view (Fig. <xref ref-type="fig" rid="F13899811">3</xref>g and l). Distal dorsal lobe of endosoma slightly bulged, with two large bulges sparsely covered with tiny and small spines（Fig. <xref ref-type="fig" rid="F13899811">3</xref>g, k and l).</p><p><bold>Measurements</bold> [male (n = 1) / female (n = 2), in mm]. Length of body: to apex of hemelytra 24.09 / 24.67–25.47, to apex of abdomen 22.50 / 24.36–25.31; length of head 4.28 / 4.76–4.83; length of anteocular region 1.65 /1.70–1.73; length of postocular region 2.36 / 2.40–2.64; synthlipsis 0.99 / 0.95–1.07; interocellar space 0.55 / 0.53–0.64; length of antennal segments I–IV = 9.90 / 10.30–10.72, 4.40 / 4.51–4.92, 7.32 / 6.49–7.17, 2.84 / ? (missing); length of anterior pronotal lobe 1.61 / 1.76–1.85; length of posterior pronotal lobe 2.67 / 2.56–2.76; width of pronotum 5.85 / 6.59–6.67; median length of scutellum 1.67 / 1.84–1.98; basal width of scutellum 1.79 / 2.10–2.22; length of hemelytron 15.71 / 15.79–17.70; length of visible labial segments I–III = 2.13 / 2.24–2.43, 1.56 / 1.52–1.66, 0.54 / 0.51–0.73.</p></tp:treatment-sec><tp:treatment-sec sec-type="Diagnosis"><title>Diagnosis</title><p>The new species can be recognised within the genus <tp:taxon-name><tp:taxon-name-part taxon-name-part-type="genus" reg="Epidaus">Epidaus</tp:taxon-name-part></tp:taxon-name> by the following features: body medium-sized, generally yellowish-brown to reddish-brown; posterior lobe of pronotum with two black, coniform tubercles in middle and black transverse band near posterior margin (Fig. <xref ref-type="fig" rid="F13899807">1</xref>a, b, d, e, Fig. <xref ref-type="fig" rid="F13899809">2</xref>a and b); humeral angles of pronotum with black, long spines; connexivum of female roundly expanded laterally (Fig. <xref ref-type="fig" rid="F13899807">1</xref>d, f and Fig. <xref ref-type="fig" rid="F13899809">2</xref>f).</p></tp:treatment-sec><tp:treatment-sec sec-type="Etymology"><title>Etymology</title><p>The specific name alludes to the species’ type locality (Fig. <xref ref-type="fig" rid="F13899813">4</xref>), Nanling National Nature Reserve, Guangdong, China.</p></tp:treatment-sec><tp:treatment-sec sec-type="Distribution"><title>Distribution</title><p>China: Guangdong (Shaoguan).</p></tp:treatment-sec><tp:treatment-sec><!--Section generated to contain objects referenced in tp:taxon-treatment.--><fig id="F13899807" position="float" orientation="portrait"><object-id xmlns:xlink="http://www.w3.org/1999/xlink" content-type="arpha" xlink:type="simple">18746C47-0957-51B2-9F46-489069B05031</object-id><object-id xmlns:xlink="http://www.w3.org/1999/xlink" content-type="doi" xlink:type="simple">10.3897/BDJ.14.e189283.figure2</object-id><label>Figure 1.</label><caption><p><italic><tp:taxon-name><tp:taxon-name-part taxon-name-part-type="genus" reg="Epidaus">Epidaus</tp:taxon-name-part> <tp:taxon-name-part taxon-name-part-type="species" reg="nanlingensis">nanlingensis</tp:taxon-name-part></tp:taxon-name></italic> sp. nov., habitus. <bold>a-c</bold> male, holotype; <bold>d-f</bold> female, paratype; <bold>a, d</bold> dorsal view; <bold>b, e</bold> lateral view; <bold>c, f</bold> ventral view.</p></caption><graphic xmlns:xlink="http://www.w3.org/1999/xlink" xlink:href="bdj-14-e189283-g001.jpg" position="float" id="oo_1541418.jpg" orientation="portrait" xlink:type="simple"><uri content-type="original_file" xlink:type="simple">https://binary.pensoft.net/fig/1541418</uri></graphic></fig><fig id="F13899809" position="float" orientation="portrait"><object-id xmlns:xlink="http://www.w3.org/1999/xlink" content-type="arpha" xlink:type="simple">31F6104F-051C-5F24-AB6D-393AC7374E2C</object-id><object-id xmlns:xlink="http://www.w3.org/1999/xlink" content-type="doi" xlink:type="simple">10.3897/BDJ.14.e189283.figure3</object-id><label>Figure 2.</label><caption><p><italic><tp:taxon-name><tp:taxon-name-part taxon-name-part-type="genus" reg="Epidaus">Epidaus</tp:taxon-name-part> <tp:taxon-name-part taxon-name-part-type="species" reg="nanlingensis">nanlingensis</tp:taxon-name-part></tp:taxon-name></italic> sp. nov., male, holotype (<bold>a-e</bold>); female,paratype (<bold>f-h</bold>). <bold>a, b</bold> anterior part of body, with antennae and legs removed; <bold>c, d, f-h</bold> posterior part of body, legs not shown; <bold>e</bold> fore leg, the red arrow indicates the indistinct annulation on the fore femur. <bold>a, c, e, f</bold> dorsal view; <bold>b, d, g</bold> lateral view; <bold>h</bold> ventral view. Scale bars: a, b, e, h 3 mm; c, d, f, g 6 mm.</p></caption><graphic xmlns:xlink="http://www.w3.org/1999/xlink" xlink:href="bdj-14-e189283-g002.jpg" position="float" id="oo_1584787.jpg" orientation="portrait" xlink:type="simple"><uri content-type="original_file" xlink:type="simple">https://binary.pensoft.net/fig/1584787</uri></graphic></fig><fig id="F13899811" position="float" orientation="portrait"><object-id xmlns:xlink="http://www.w3.org/1999/xlink" content-type="arpha" xlink:type="simple">F66EB9E9-F8A7-540C-B69E-ACCC8C37DD5F</object-id><object-id xmlns:xlink="http://www.w3.org/1999/xlink" content-type="doi" xlink:type="simple">10.3897/BDJ.14.e189283.figure3</object-id><label>Figure 3.</label><caption><p><italic><tp:taxon-name><tp:taxon-name-part taxon-name-part-type="genus" reg="Epidaus">Epidaus</tp:taxon-name-part> <tp:taxon-name-part taxon-name-part-type="species" reg="nanlingensis">nanlingensis</tp:taxon-name-part></tp:taxon-name></italic> sp. nov., male, holotype, genitalia. <bold>a-c, e, f</bold> pygophore; <bold>h, j</bold> paramere; <bold>d, g</bold> phallus <bold>(whole)</bold>; <bold>i as phallobase</bold>; <bold>k-m as phallosoma</bold>. <bold>a, c, d, j, k</bold> dorsal view; <bold>b, e, g, l</bold> lateral view; <bold>h, m</bold> ventral view. <bold>f</bold> caudal view.</p></caption><graphic xmlns:xlink="http://www.w3.org/1999/xlink" xlink:href="bdj-14-e189283-g003.jpg" position="float" id="oo_1578918.jpg" orientation="portrait" xlink:type="simple"><uri content-type="original_file" xlink:type="simple">https://binary.pensoft.net/fig/1578918</uri></graphic></fig><fig id="F13899813" position="float" orientation="portrait"><object-id xmlns:xlink="http://www.w3.org/1999/xlink" content-type="arpha" xlink:type="simple">48AE7506-76FE-54BD-9545-B1E8EBCD3E2D</object-id><object-id xmlns:xlink="http://www.w3.org/1999/xlink" content-type="doi" xlink:type="simple">10.3897/BDJ.14.e189283.figure2</object-id><label>Figure 4.</label><caption><p>The type locality of <italic><tp:taxon-name><tp:taxon-name-part taxon-name-part-type="genus" reg="Epidaus">Epidaus</tp:taxon-name-part> <tp:taxon-name-part taxon-name-part-type="species" reg="nanlingensis">nanlingensis</tp:taxon-name-part></tp:taxon-name></italic> sp. nov. in Nanling National Nature Reserve, Guangdong, China.</p></caption><graphic xmlns:xlink="http://www.w3.org/1999/xlink" xlink:href="bdj-14-e189283-g004.jpg" position="float" id="oo_1541422.jpg" orientation="portrait" xlink:type="simple"><uri content-type="original_file" xlink:type="simple">https://binary.pensoft.net/fig/1541422</uri></graphic></fig></tp:treatment-sec></tp:taxon-treatment>
